# Supplementary material for: Antimicrobial resistance of bacteria isolated in a resource-limited region: the experience of the North Kivu Provincial Reference Laboratory in the Democratic Republic of the Congo
Source: Front Med (Lausanne). 2026 Jan 22;13:1696339. doi: 10.3389/fmed.2026.1696339 (PMC12872473; doi:10.3389/fmed.2026.1696339)
Supplement: Supplementary file 1 [file Table_1.XLSX]

## Sheet: E. coli
Species	AWaRe category	Antibiotic	Class	S	R	I	I+R
Escherichia coli	Access	Ampicillin	Penicillins	19	92	0	92
n=111		Amoxiclav1	Betalactam/Beta-lactamase-Inhibitor	35	76	0	76
		Amikacin	Aminoglycosides	108	2	1	2
		Gentamycin	Aminoglycosides	88	23	0	23
		Nitofuratoin	Nitrofuran-derivatives	105	6	0	6
		TMP/SMX	Sulfonamide-trimetroprim-combinations	22	89	0	89
	Watch	Cefotaxime	Third -generation-cephalosporins	72	39	0	39
		Cefuroxime	Second-generation-cephalosporins	9	42	60	102
		Cefuroxime axetil	Second-generation-cephalosporins	71	40	0	40
		Ciprofloxacin	Fluoroquinolones	32	76	3	79
		Piperacillin/Tazobactam	Penicillins	99	12	0	12
		Temocillin	Penicillins	21	1	88	90
	Reserve	Ceftazidime	Third -generation-cephalosporins	72	34	5	39
		Fosfomycin	Fosfonics	111	0	0	0
		Ertapenem	Carbapenems	111	0	0	0
		Meropenem	Carbapenems	111	0	0	0
R: resistant, I: intermediate susceptibility, S: susceptible, / : Intermediate susceptibility not defined by EUCAST guidelines
Species	AWaRe category	Antibiotic	Class	S	R	I	I+R
Escherichia coli	Access	Ampicillin	Penicillins	17.1171	82.8829	0	82.8829
n=111		Amoxiclav1	Betalactam/Beta-lactamase-Inhibitor	31.5315	68.4685	0	68.4685
		Amikacin	Aminoglycosides	97.2973	1.8018	0.900901	1.8018
		Gentamycin	Aminoglycosides	79.2793	20.7207	0	20.7207
		Nitofuratoin	Nitrofuran-derivatives	94.5946	5.40541	0	5.40541
		TMP/SMX	Sulfonamide-trimetroprim-combinations	19.8198	80.1802	0	80.1802
	Watch	Cefotaxime	Third -generation-cephalosporins	64.8649	35.1351	0	35.1351
		Cefuroxime	Second-generation-cephalosporins	8.10811	37.8378	54.0541	91.8919
		Cefuroxime axetil	Second-generation-cephalosporins	63.964	36.036	0	36.036
		Ciprofloxacin	Fluoroquinolones	28.8288	68.4685	2.7027	71.1712
		Piperacillin/Tazobactam	Penicillins	89.1892	10.8108	0	10.8108
		Temocillin	Penicillins	18.9189	0.900901	79.2793	81.0811
	Reserve	Ceftazidime	Third -generation-cephalosporins	64.8649	30.6306	4.5045	35.1351
		Fosfomycin	Fosfonics	100	0	0	0
		Ertapenem	Carbapenems	100	0	0	0
		Meropenem	Carbapenems	100	0	0	0

## Sheet: Kl Pneumoniae
	Species	AWaRe category	Antibiotic	Class	S	R	I	I+R
	Kl pneumoniae	Access	Ampicillin	Penicillins	0	29	0	29		29	29
	n=29		Amoxiclav1	Betalactam/Beta-lactamase-Inhibitor	17	12	0	12		29	12
			Amikacin	Aminoglycosides	28	1	0	1		29	1
			Gentamycin	Aminoglycosides	18	11	0	11		29	11
			Nitofuratoin	Nitrofuran-derivatives	19	10	0	10		29	10
			TMP/SMX	Sulfonamide-trimetroprim-combinations	11	18	0	18		29	18
		Watch	Cefotaxime	Third -generation-cephalosporins	7	22	0	22		29	22
			Cefuroxime	Second-generation-cephalosporins	3	22	4	26		29	26
			Cefuroxime axetil	Second-generation-cephalosporins	7	22	0	22		29	22
			Ciprofloxacin	Fluoroquinolones	11	18	0	18		29	18
			Piperacillin/Tazobactam	Penicillins	22	4	3	7		29	7
			Temocillin	Penicillins	7	0	22	22		29	22
		Reserve	Ceftazidime	Third -generation-cephalosporins	8	20	1	21		29	21
			Fosfomycin	Fosfonics	24	5	0	5		29	5
			Ertapenem	Carbapenems	29	0	0	0		29	0
			Meropenem	Carbapenems	29	0	0	0		29	0
	R: resistant, I: intermediate susceptibility, S: susceptible, / : Intermediate susceptibility not defined by EUCAST guidelines
	Species	AWaRe category	Antibiotic	Class	S	R	I	I+R
	Kl pneumoniae	Access	Ampicillin	Penicillins	0	100	0	100
	n=29		Amoxiclav1	Betalactam/Beta-lactamase-Inhibitor	58.6207	41.3793	0	41.3793
			Amikacin	Aminoglycosides	96.5517	3.44828	0	3.44828
			Gentamycin	Aminoglycosides	62.069	37.931	0	37.931
			Nitofuratoin	Nitrofuran-derivatives	65.5172	34.4828	0	34.4828
			TMP/SMX	Sulfonamide-trimetroprim-combinations	37.931	62.069	0	62.069
		Watch	Cefotaxime	Third -generation-cephalosporins	24.1379	75.8621	0	75.8621
			Cefuroxime	Second-generation-cephalosporins	10.3448	75.8621	13.7931	89.6552
			Cefuroxime axetil	Second-generation-cephalosporins	24.1379	75.8621	0	75.8621
			Ciprofloxacin	Fluoroquinolones	37.931	62.069	0	62.069
			Piperacillin/Tazobactam	Penicillins	75.8621	13.7931	10.3448	24.1379
			Temocillin	Penicillins	24.1379	0	75.8621	75.8621
		Reserve	Ceftazidime	Third -generation-cephalosporins	27.5862	68.9655	3.44828	72.4138
			Fosfomycin	Fosfonics	82.7586	17.2414	0	17.2414
			Ertapenem	Carbapenems	100	0	0	0
			Meropenem	Carbapenems	100	0	0	0

## Sheet: E faecalis
	Species	AWaRe category	Antibiotic	Class	S	R	I	I+R
	Enterococcus faecalis	Access	Ampicillin	Penicillins	28	0	0
	n=28		Highly resistant to gentamycin	Aminoglycosides	20	8	0
			TMP/SMX2	Sulfonamide-trimetroprim-combinations	15	13	0
			Nitrofurantoin	Nitrofuran-derivatives	27	1	0
		Watch	Erythromycin	Macrolides	0	28	0
			Clindamycin	Lincosamides	0	28	0
			Imipenem/cilastatin	Carbapenems	7	0	21
			Levofloxacin	Fluoroquinolones	21	7	0
			Moxifloxacin	Fluoroquinolones	21	7	0
			Teicoplanin	Glycopeptides	28	0	0
			Vancomycin	Glycopeptides	28	0	0
		Reserve	Dalfopristin/quinupristin	Streptogramins	1	27	0
			Linezolid	Oxazolidinones	28	0	0
			Tigecycline	Glycylcyclines	28	0	0
	R: resistant, I: intermediate susceptibility, S: susceptible, / : Intermediate susceptibility not defined by EUCAST guidelines
	Species	AWaRe category	Antibiotic	Class	S	R	I	I+R
	Enterococcus faecalis	Access	Ampicillin	Penicillins	103.704	0	0	0
	n=28		Highly resistant to gentamycin	Aminoglycosides	74.0741	29.6296	0	0
			TMP/SMX2	Sulfonamide-trimetroprim-combinations	100	3.7037	0	0
		Watch	Erythromycin	Macrolides	0	103.704	0	0
			Clindamycin	Lincosamides	0	103.704	0	0
			Levofloxacin	Fluoroquinolones	77.7778	25.9259	0	0
			Moxifloxacin	Fluoroquinolones	77.7778	25.9259	0	0
			Teicoplanin	Glycopeptides	103.704	0	0	0
			Vancomycin	Glycopeptides	103.704	0	0	0
		Reserve	Linezolid	Oxazolidinones	103.704	0	0	0
	R: resistant, I: intermediate susceptibility, S: susceptible, / : Intermediate susceptibility not defined by EUCAST guidelines

## Sheet: E. cloacae
	Species	AWaRe category	Antibiotic	Class	S	R	I	I+R
	Enterobacter cloacae	Access	Amoxiclav1	Betalactam/Beta-lactamase-Inhibitor	1	12	0	12
	n=13		Amikacin	Aminoglycosides	13	0	0	0
			Gentamycin	Aminoglycosides	11	2	0	0
		Watch	Cefepime	Fourth-generation-cephalosporins	9	3	1	4
			Cefotaxime	Third -generation-cephalosporins	9	4	0	4
			Cefuroxime	Second-generation-cephalosporins	0	9	4	13
			Ciprofloxacin	Fluoroquinolones	12	1	0	2
			Piperacillin/Tazobactam	Penicillins	9	4	0	4
			Temocillin	Penicillins	2	2	9	11
		Reserve	Ceftazidime	Third -generation-cephalosporins	8	4	1	5
			Fosfomycin	Fosfonics	8	5	0	5
			Ertapenem	Carbapenems	11	2	0	2
			Meropenem	Carbapenems	13	0	0	0
	R: resistant, I: intermediate susceptibility, S: susceptible, / : Intermediate susceptibility not defined by EUCAST guidelines
	Species	AWaRe category	Antibiotic	Class	S	R	I	I+R
	Enterobacter cloacae	Access	Amoxiclav1	Betalactam/Beta-lactamase-Inhibitor	7.69231	92.3077	0	92.3077
	n=13		Amikacin	Aminoglycosides	100	0	0	0
			Gentamycin	Aminoglycosides	84.6154	15.3846	0	0
		Watch	Cefepime	Fourth-generation-cephalosporins	69.2308	23.0769	7.69231	30.7692
			Cefotaxime	Third -generation-cephalosporins	69.2308	30.7692	0	30.7692
			Cefuroxime	Second-generation-cephalosporins	0	69.2308	30.7692	100
			Ciprofloxacin	Fluoroquinolones	92.3077	7.69231	0	15.3846
			Piperacillin/Tazobactam	Penicillins	69.2308	30.7692	0	30.7692
			Temocillin	Penicillins	15.3846	15.3846	69.2308	84.6154
		Reserve	Ceftazidime	Third -generation-cephalosporins	61.5385	30.7692	7.69231	38.4615
			Fosfomycin	Fosfonics	61.5385	38.4615	0	38.4615
			Ertapenem	Carbapenems	84.6154	15.3846	0	15.3846
			Meropenem	Carbapenems	100	0	0	0
	R: resistant, I: intermediate susceptibility, S: susceptible, / : Intermediate susceptibility not defined by EUCAST guidelines

## Sheet: Pseudomonas aeruginosa
Germs	AWaRe category
		Antibiotic	Class	S	R	I	I+R
Pseudomonas aeruginosa n=13	Access	Amikacin	Aminoglycosides	5	8	0	8
		Gentamycin	Aminoglycosides	1	12	0	12
	Watch	Cefepime	Fourth-generation-cephalosporins	0	11	2	13
		Cefuroxime axetil	Second-generation-cephalosporins	0	8	5	13
		Ciprofloxacin	Fluoroquinolones	0	8	5	13
		Levofloxacin	Fluoroquinolones	0	11	2	13
		Piperacillin/Tazobactam	Penicillins	0	12	1	13
		Tircacillin/acide clavulanic	Penicillins	0	12	1	13
	Reserve	Aztreonam	Monobactam	0	11	2	13
		Ceftazidime	Third -generation-cephalosporins	0	11	2	13
		Imipenem	Polymixins	0	8	5	13
	R: resistant, I: intermediate susceptibility, S: susceptible, / : Intermediate susceptibility not defined by EUCAST guidelines
		Antibiotic	Class	S	R	I	I+R
	Access	Amikacin	Aminoglycosides	38.4615	61.5385	0	61.5385
		Gentamycin	Aminoglycosides	7.69231	92.3077	0	92.3077
	Watch	Cefepime	Fourth-generation-cephalosporins	0	84.6154	15.3846	100
		Cefuroxime axetil	Second-generation-cephalosporins	0	61.5385	38.4615	100
		Ciprofloxacin	Fluoroquinolones	0	61.5385	38.4615	100
		Levofloxacin	Fluoroquinolones	0	84.6154	15.3846	100
		Piperacillin/Tazobactam	Penicillins	0	92.3077	7.69231	100
		Tircacillin/acide clavulanic	Penicillins	0	92.3077	7.69231	100
	Reserve	Aztreonam	Monobactam	0	84.6154	15.3846	100
		Ceftazidime	Third -generation-cephalosporins	0	84.6154	15.3846	100
		Imipenem	Polymixins	0	61.5385	38.4615	100

## Sheet: C. freundii
	Species	AWaRe category	Antibiotic	Class	S	R	I	I+R
	Citrobacter freundii	Access	Amoxiclav1	Betalactam/Beta-lactamase-Inhibitor	0	12	0	12
	n=12		Amikacin	Aminoglycosides	12	0	0	0
			Gentamycin	Aminoglycosides	10	2	0	2
		Watch	Cefotaxime	Third -generation-cephalosporins	9	3	0	3
			Cefuroxime	Second-generation-cephalosporins	1	2	9	11
			Cefuroxime axetil	Second-generation-cephalosporins
			Ciprofloxacin	Fluoroquinolones	12	0	0	0
			Piperacillin/Tazobactam	Penicillins	8	4	0	4
			Temocillin	Penicillins	2	0	10	10
		Reserve	Ceftazidime	Third -generation-cephalosporins	9	3	0	3
			Fosfomycin	Fosfonics	12	0	0	0
			Ertapenem	Carbapenems	12	0	0	0
			Meropenem	Carbapenems	12	0	0	0
	Species	AWaRe category	Antibiotic	Class	S	R	I	I+R
	Citrobacter freundii	Access	Amoxiclav1	Betalactam/Beta-lactamase-Inhibitor	0	1	0	1
	n=12		Amikacin	Aminoglycosides	1	0	0	0
			Gentamycin	Aminoglycosides	0.833333	0.166667	0	0.166667
		Watch	Cefotaxime	Third -generation-cephalosporins	0.75	0.25	0	0.25
			Cefuroxime	Second-generation-cephalosporins	0.0833333	0.166667	0.75	0.916667
			Cefuroxime axetil	Second-generation-cephalosporins	0	0	0	0
			Ciprofloxacin	Fluoroquinolones	1	0	0	0
			Piperacillin/Tazobactam	Penicillins	0.666667	0.333333	0	0.333333
			Temocillin	Penicillins	0.166667	0	0.833333	0.833333
		Reserve	Ceftazidime	Third -generation-cephalosporins	0.75	0.25	0	0.25
			Fosfomycin	Fosfonics	1	0	0	0
			Ertapenem	Carbapenems	1	0	0	0
			Meropenem	Carbapenems	1	0	0	0

## Sheet: P. mirabilis
	Species	AWaRe category	Antibiotic	Class	S	R	I	I+R
	Proteus mirabilis	Access	Ampicillin	Penicillins	0	10	0	10
	n=10		Amoxiclav1	Betalactam/Beta-lactamase-Inhibitor	10	1	0	1
			Amikacin	Aminoglycosides	7	3	0	3
			Gentamycin	Aminoglycosides	5	5	0	5
			Nitofuratoin	Nitrofuran-derivatives	0	10	0	10
			TMP/SMX	Sulfonamide-trimetroprim-combinations	0	10	0	10
		Watch	Cefotaxime	Third -generation-cephalosporins	0	3	3	6
			Cefuroxime	Second-generation-cephalosporins	2	3	5	8
			Cefuroxime axetil	Second-generation-cephalosporins	4	3	3	6
			Ciprofloxacin	Fluoroquinolones	4	6	0	6
			Piperacillin/Tazobactam	Penicillins	10	0	0	0
			Temocillin	Penicillins	2	0	8	8
		Reserve	Ceftazidime	Third -generation-cephalosporins	6	3	1	4
			Fosfomycin	Fosfonics	9	1	0	1
			Ertapenem	Carbapenems	10	0	0	0
			Meropenem	Carbapenems	10	0	0	0
	Species	AWaRe category	Antibiotic	Class	S	R	I	I+R
	Proteus mirabilis	Access	Ampicillin	Penicillins	0	1	0	1
	n=10		Amoxiclav1	Betalactam/Beta-lactamase-Inhibitor	1	0.1	0	0.1
			Amikacin	Aminoglycosides	0.7	0.3	0	0.3
			Gentamycin	Aminoglycosides	0.5	0.5	0	0.5
			Nitofuratoin	Nitrofuran-derivatives	0	1	0	1
			TMP/SMX	Sulfonamide-trimetroprim-combinations	0	1	0	1
		Watch	Cefotaxime	Third -generation-cephalosporins	0	0.3	0.3	0.6
			Cefuroxime	Second-generation-cephalosporins	0.2	0.3	0.5	0.8
			Cefuroxime axetil	Second-generation-cephalosporins	0.4	0.3	0.3	0.6
			Ciprofloxacin	Fluoroquinolones	0.4	0.6	0	0.6
			Piperacillin/Tazobactam	Penicillins	1	0	0	0
			Temocillin	Penicillins	0.2	0	0.8	0.8
		Reserve	Ceftazidime	Third -generation-cephalosporins	0.6	0.3	0.1	0.4
			Fosfomycin	Fosfonics	0.9	0.1	0	0.1
			Ertapenem	Carbapenems	1	0	0	0
			Meropenem	Carbapenems	1	0	0	0
